# Supplementary material for: Fluorescence In Situ Hybridization–Based Karyotyping of Soybean Translocation Lines
Source: G3 (Bethesda). 2011 Jul 1;1(2):117–29. doi: 10.1534/g3.111.000034 (PMC3276125; doi:10.1534/g3.111.000034)
Supplement: Supporting Information [file supp_1.2.117_TableS1.xlsx]

## Sheet: SSR locations
Satt	LEFT BASE	RIGHT BASE	CHRM•ARM W82
413	354608	354807	Gm01•SA
332	355705	355952	Gm01•SA
184	1477582	1477747	Gm01•SA
482	7666288	7666569	Gm01•SA
	Gm01 CENTROMERE
548	15940100	15940309	Gm01•LA
320	22221426	22221677	Gm01•LA
502	26399297	26399556	Gm01•LA
383	40096027	40096242	Gm01•LA
436	48689923	48690143	Gm01•LA
77	48901673	48901788	Gm01•LA
147	53920004	53920175	Gm01•LA
424	10721660	10721926	Gm08•LA
89	15302399	15302551	Gm08•LA
233	15562762	15563100	Gm08•LA
377	16427683	16427868	Gm08•LA
	Gm08 CENTROMERE
333	39277034	39277224	Gm08•SA
209	41549059	41549227	Gm08•SA
409	44665892	44666073	Gm08•SA
228	45272462	45272710	Gm08•SA
429	46365992	46366258	Gm08•SA

## Sheet: SSR + probe locations
Satt or PROBE LABEL	LEFT BASE	RIGHT BASE	CHRM•ARM W82
413	354608	354807	Gm01•SA
332	355705	355952	Gm01•SA
184	1477582	1477747	Gm01•SA
Gm01•BAC•E	6272491	6393189	Gm01•SA
482	7666288	7666569	Gm01•SA
	Gm01 CENTROMERE
548	15940100	15940309	Gm01•LA
320	22221426	22221677	Gm01•LA
502	26399297	26399556	Gm01•LA
383	40096027	40096242	Gm01•LA
436	48689923	48690143	Gm01•LA
77	48901673	48901788	Gm01•LA
Gm01•BAC•G	49818725	49945149	Gm01•LA
147	53920004	53920175	Gm01•LA
424	10721660	10721926	Gm08•LA
89	15302399	15302551	Gm08•LA
377	16427683	16427868	Gm08•LA
233	17297986	17298185	Gm08•LA
Gm08•BAC•5	23137986	23287424	Gm08•LA
	Gm08 CENTROMERE
Gm08•BAC•6	38226051	38346180	Gm08•SA
333	39277034	39277224	Gm08•SA
209	41549059	41549227	Gm08•SA
409	44665892	44666073	Gm08•SA
228	45272462	45272710	Gm08•SA
429	46365992	46366258	Gm08•SA
