# Supplementary material for: Fluorescence In Situ Hybridization–Based Karyotyping of Soybean Translocation Lines
Source: G3 (Bethesda). 2011 Jul 1;1(2):117–29. doi: 10.1534/g3.111.000034 (PMC3276125; doi:10.1534/g3.111.000034)
Supplement: Supporting Information [file supp_1.2.117_TableS2.xlsx]

## Sheet: Sheet1
	TL-4							PROBE			ASSOCIATION	ASSOCIATION
		PsMol	BAC	LEFT BASE	RIGHT BASE	MB		LABEL			W82	TL-4
	1	Gm13	GM_WBc0190J20	665784	780324	0.72		Gm13•BAC•A			Gm13•LA	Gm04•LA
	2	Gm13	GM_WBb0071K05	26453840	26584784	26.5193		Gm13•BAC•B			Gm13•LA	Gm04•LA
	3	Gm13	GM_WbB0036C23	43040843	43072256	43.0565		Gm13•BAC•C			Gm13•LA	Gm04•LA
	4	Gm04	GM_WBc0043I01	27739	155903	0.091821		Gm04•BAC•1			Gm04	Gm04•SA
	5	Gm04	GM_WBb0139K20	44101333	44121856	44.1116		Gm04•BAC•2			Gm04	Gm04•LA
	TL-3							PROBE			ASSOCIATION	ASSOCIATION
		PsMol	BAC	LEFT BASE	RIGHT BASE	MB		LABEL			W82	TL-3
	6	Gm13	GM_WBc0172G08	851634	947031	0.0899332		Gm13•BAC•1			Gm13•LA	Gm13•LA
	7	Gm13	GM_WBb0071K05	26453840	26584784	26.5193		Gm13•BAC•2			Gm13•LA	Gm13•LA
	8	Gm13	GM_WBb0128M17	28550505	28687225	28.6189		Gm13•BAC•3			Gm13•LA	Gm13•LA
	9	Gm13	GM_WbB0078D06	31407882	31560049	31.484		Gm13•BAC•4			Gm13•LA	Gm13•SA
	10	Gm13	GM_WbB0007D11	33533489	33668857	33.6012		Gm13•BAC•5			Gm13•LA	Gm13•SA
	11	Gm13	GM_WbB0003C17	34488054	34612874	34.5505		Gm13•BAC•6			Gm13•LA	Gm13•SA
	12	Gm13	GM_WbB0102G11	35406521	35580199	35.4934		Gm13•BAC•7			Gm13•LA	Gm13•SA
	13	Gm13	GM_WbB0107E13	36350023	36465958	36.408		Gm13•BAC•8			Gm13•LA	Gm13•SA
	14	Gm13	GM_WbB0167J08	37686140	37818721	37.7524		Gm13•BAC•9			Gm13•LA	Gm13•SA
	15	Gm13	GM_WbB0121A06	38372401	38521726	38.4471		Gm13•BAC•10			Gm13•LA	Gm13•SA
	16	Gm13	GM_WbB0036C23	43040843	43072256	43.0565		Gm13•BAC•11			Gm13•LA	Gm13•SA
	17	Gm05	GM_WBb0173E04	281063	389159	0.0335111		Gm05•BAC•A			Gm05	Gm05
	18	Gm05	GM_WBb0040D01	39135905	39238663	39.1873		Gm05•BAC•B			Gm05	Gm13
	TL-2							PROBE		CHRM•ARM	ASSOCIATION	ASSOCIATION
		PsMol	BAC	LEFT BASE	RIGHT BASE	MB		LABEL		W82	W82	TL-2
	19	Gm01	GM_WBc0011N07	31787	151903	0.091845				Gm01•SA	Gm01•BAC•G	Gm08•BAC•11
	20	Gm01	GM_WBc0151L09	208025	347991	0.278008		Gm01•BAC•A		Gm01•SA	Gm01•BAC•G	Gm08•BAC•11
	21	Gm01	GM_WBc0192P14	380577	473609	0.427093				Gm01•SA	Gm01•BAC•G	Gm08•BAC•11
	22	Gm01	GM_WBc0232C08	719290	813166	0.766228				Gm01•SA	Gm01•BAC•G	Gm08•BAC•11
	23	Gm01	GM_WBc0144B20	957764	1049602	1.00368		Gm01•BAC•B		Gm01•SA	Gm01•BAC•G	Gm08•BAC•11
	24	Gm01	GM_WBb0108D23	2988849	3132836	3.06084		Gm01•BAC•C		Gm01•SA	Gm01•BAC•G	Gm08•BAC•11
	25	Gm01	GM_WBb0123N03	4831952	4954056	4.893		Gm01•BAC•D		Gm01•SA	Gm01•BAC•G	Gm08•BAC•11
	26	Gm01	GM_WBb0167I20	6272491	6393189	6.33284		Gm01•BAC•E		Gm01•SA	Gm01•BAC•G	Gm08•BAC•11
		Gm01								CEN
	27	Gm01	SB86 Repeats					Gm01•RPT•F		Gm01•LA	Gm01•BAC•G	Gm01•BAC•G
	28	Gm01	GM_WBb0043P22	49818725	49945149	49.8819		Gm01•BAC•G		Gm01•LA	Gm01•BAC•G	Gm01•BAC•G
	29	Gm08	GM_WBb0022K22	119549	274106	0.196827		Gm08•BAC•1		Gm08•LA	Gm08•BAC•11	Gm01•BAC•G
	30	Gm08	GM_WBc0145C02	133089	286622	0.209856				Gm08•LA	Gm08•BAC•11	Gm01•BAC•G
	31	Gm08	GM_WBb0096N20	8690272	8788538	8.73941				Gm08•LA	Gm08•BAC•11	Gm01•BAC•G
	32	Gm08	GM_WBb0141P05	9829421	9960698	9.89506		Gm08•BAC•2		Gm08•LA	Gm08•BAC•11	Gm01•BAC•G
	33	Gm08	GM_WBb0022K03	10870783	10982901	10.9268				Gm08•LA	Gm08•BAC•11	Gm01•BAC•G
	34	Gm08	GM_WBb0128C06	11715353	11846385	11.7809				Gm08•LA	Gm08•BAC•11	Gm01•BAC•G
	35	Gm08	GM_WBb0096F12	12928603	13054178	12.9914				Gm08•LA	Gm08•BAC•11	Gm01•BAC•G
	36	Gm08	GM_WBb0012J19	13939319	14077650	14.0085		Gm08•BAC•3		Gm08•LA	Gm08•BAC•11	Gm01•BAC•G
	37	Gm08	GM_WBb0123H23	14854882	14953683	14.9043				Gm08•LA	Gm08•BAC•11	Gm01•BAC•G
	38	Gm08	GM_WBb0027F05	16315626	16447818	16.3817				Gm08•LA	Gm08•BAC•11	Gm01•BAC•G
	39	Gm08	GM_WBb0147D15	17220400	17337649	17.279		Gm08•BAC•4		Gm08•LA	Gm08•BAC•11	Gm01•BAC•G
	40	Gm08	GM_WBb0136L13	21147101	21285325	21.2162				Gm08•LA	Gm08•BAC•11	Gm01•BAC•G
	41	Gm08	GM_WBb0153C16	21981598	22119807	22.0507				Gm08•LA	Gm08•BAC•11	Gm01•BAC•G
	42	Gm08	GM_WBb0012E17	22867354	22895863	22.8816		Gm08•BAC•5		Gm08•LA	Gm08•BAC•11	Gm01•BAC•G
	43	Gm08	GM_WBb0158A12	23137986	23287424	23.2127				Gm08•LA	Gm08•BAC•11	Gm01•BAC•G
		Gm08								CEN
	44	Gm08	GM_WBb0032O06	38226051	38346180	38.2861		Gm08•BAC•6		Gm08•SA	Gm08•BAC•11	Gm08•BAC•11
	45	Gm08	GM_WBb0044N04	39972480	40113802	40.0431		Gm08•BAC•7		Gm08•SA	Gm08•BAC•11	Gm08•BAC•11
	46	Gm08	GM_WBb0137L15	41166675	41279578	41.2231				Gm08•SA	Gm08•BAC•11	Gm08•BAC•11
	47	Gm08	GM_WBb0012P15	41962802	42127026	42.0449		Gm08•BAC•8		Gm08•SA	Gm08•BAC•11	Gm08•BAC•11
	48	Gm08	GM_WBb0115C15	42944023	43113724	43.0289				Gm08•SA	Gm08•BAC•11	Gm08•BAC•11
	49	Gm08	GM_WBb0001F03	43911962	44028164	43.9701		Gm08•BAC•9		Gm08•SA	Gm08•BAC•11	Gm08•BAC•11
	50	Gm08	GM_WBb0167B08	44948560	45077912	45.0132				Gm08•SA	Gm08•BAC•11	Gm08•BAC•11
	51	Gm08	GM_WBb0123E07	45876997	45984734	45.9309		Gm08•BAC•10		Gm08•SA	Gm08•BAC•11	Gm08•BAC•11
	52	Gm08	GM_WBc0184G17	46468597	46581331	46.525		Gm08•BAC•11		Gm08•SA	Gm08•BAC•11	Gm08•BAC•11
	TL-5							PROBE			ASSOCIATION	ASSOCIATION
		PsMol	BAC	LEFT BASE	RIGHT BASE	MB		LABEL			W82	TL-5
	53	Gm08	GM_WBb0096N20	8690272	8788538	8.7394		Gm08•BAC•A			Gm08•LA	Gm02•LA
	54	Gm08	GM_WBb0022K03	10870783	10982901	10.9268		Gm08•BAC•B			Gm08•LA	Gm02•LA
	55	Gm08	GM_WBb0123H23	14854882	14953683	14.9043		Gm08•BAC•C			Gm08•LA	Gm02•LA
	56	Gm08	GM_WBb0012E17	22867354	22895863	22.8816		Gm08•BAC•D			Gm08•LA	Gm02•LA
	57	Gm08	GM_WBc0184G17	46468597	46581331	46.525		Gm08•BAC•E			Gm08•SA	Gm08•SA
	58	Gm02	GM_WBb0106K23	(5-prime)	(5-prime)	n/d		Gm02•BAC•1			Gm02•5-Prime	Gm02•SA
	59	Gm02	GM_WBb0085H06	49825876	49872572	49.8492		Gm02•BAC•2			Gm02•3-Prime	Gm08•BAC•E
	TL-6							PROBE			ASSOCIATION	ASSOCIATION
		PsMol	BAC	LEFT BASE	RIGHT BASE	MB		LABEL			W82	TL-6
	60	Gm02	GM_WBb0106K23	(5-prime)	(5-prime)	n/d		Gm02•BAC•A			Gm02•5-Prime	Gm11•BAC•1
	61	Gm02	GM_WBb0085H06	49825876	49872572	49.8492		Gm02•BAC•B			Gm02•3-Prime	Gm11•BAC•2
	62	Gm11	GM_WBb0021C24	1839546	1870687	1.85512		Gm11•BAC•1			Gm11•LA	Gm02•BAC•A
	63	Gm11	GM_WBc0205I11	39048771	39172789	39.1108		Gm11•BAC•2			Gm11•SA	Gm02•BAC•B

## Sheet: Sheet2
LINE NAME							PROBE	PROBE
					PROBE		Association	Association
PseuMol	BAC	LEFT BASE	RIGHT BASE	MB	LABEL	ARM	W82	LINE

## Sheet: Sheet3
	LINE NAME	PsMol	BAC	LEFT BASE	RIGHT BASE	MB	LABEL		CHRM•ARM	W82	TL-2
		Gm01	GM_WBc0011N07	31787	151903	0.091845			Gm01•SA	Gm01•BAC•G	Gm08•BAC•11
		Gm01	GM_WBc0151L09	208025	347991	0.278008	Gm01•BAC•A		Gm01•SA	Gm01•BAC•G	Gm08•BAC•11
		Gm01	GM_WBc0192P14	380577	473609	0.427093			Gm01•SA	Gm01•BAC•G	Gm08•BAC•11
		Gm01	GM_WBc0232C08	719290	813166	0.766228			Gm01•SA	Gm01•BAC•G	Gm08•BAC•11
		Gm01	GM_WBc0144B20	957764	1049602	1.00368	Gm01•BAC•B		Gm01•SA	Gm01•BAC•G	Gm08•BAC•11
		Gm01	GM_WBb0108D23	2988849	3132836	3.06084	Gm01•BAC•C		Gm01•SA	Gm01•BAC•G	Gm08•BAC•11
		Gm01	GM_WBb0123N03	4831952	4954056	4.893	Gm01•BAC•D		Gm01•SA	Gm01•BAC•G	Gm08•BAC•11
		Gm01	GM_WBb0167I20	6272491	6393189	6.33284	Gm01•BAC•E		Gm01•SA	Gm01•BAC•G	Gm08•BAC•11
		Gm01							CEN
		Gm01	SB86 Repeats				Gm01•RPT•F		Gm01•LA	Gm01•BAC•G	Gm01•BAC•G
		Gm01	GM_WBb0043P22	49818725	49945149	49.8819	Gm01•BAC•G		Gm01•LA	Gm01•BAC•G	Gm01•BAC•G
		Gm08	GM_WBb0022K22	119549	274106	0.196827	Gm08•BAC•1		Gm08•LA	Gm08•BAC•11	Gm01•BAC•G
		Gm08	GM_WBc0145C02	133089	286622	0.209856			Gm08•LA	Gm08•BAC•11	Gm01•BAC•G
		Gm08	GM_WBb0096N20	8690272	8788538	8.7394			Gm08•LA	Gm08•BAC•11	Gm01•BAC•G
		Gm08	GM_WBb0141P05	9829421	9960698	9.89506	Gm08•BAC•2		Gm08•LA	Gm08•BAC•11	Gm01•BAC•G
		Gm08	GM_WBb0022K03	10870783	10982901	10.9268			Gm08•LA	Gm08•BAC•11	Gm01•BAC•G
		Gm08	GM_WBb0128C06	11715353	11846385	11.7809			Gm08•LA	Gm08•BAC•11	Gm01•BAC•G
		Gm08	GM_WBb0096F12	12928603	13054178	12.9914			Gm08•LA	Gm08•BAC•11	Gm01•BAC•G
		Gm08	GM_WBb0012J19	13939319	14077650	14.0085	Gm08•BAC•3		Gm08•LA	Gm08•BAC•11	Gm01•BAC•G
		Gm08	GM_WBb0123H23	14854882	14953683	14.9043			Gm08•LA	Gm08•BAC•11	Gm01•BAC•G
		Gm08	GM_WBb0027F05	16315626	16447818	16.3817			Gm08•LA	Gm08•BAC•11	Gm01•BAC•G
		Gm08	GM_WBb0147D15	17220400	17337649	17.279	Gm08•BAC•4		Gm08•LA	Gm08•BAC•11	Gm01•BAC•G
		Gm08	GM_WBb0136L13	21147101	21285325	21.2162			Gm08•LA	Gm08•BAC•11	Gm01•BAC•G
		Gm08	GM_WBb0153C16	21981598	22119807	22.0507			Gm08•LA	Gm08•BAC•11	Gm01•BAC•G
		Gm08	GM_WBb0012E17	22867354	22895863	22.8816	Gm08•BAC•5		Gm08•LA	Gm08•BAC•11	Gm01•BAC•G
		Gm08	GM_WBb0158A12	23137986	23287424	23.2127			Gm08•LA	Gm08•BAC•11	Gm01•BAC•G
		Gm08							CEN
		Gm08	GM_WBb0032O06	38226051	38346180	38.2861	Gm08•BAC•6		Gm08•SA	Gm08•BAC•11	Gm08•BAC•11
		Gm08	GM_WBb0044N04	39972480	40113802	40.0431	Gm08•BAC•7		Gm08•SA	Gm08•BAC•11	Gm08•BAC•11
		Gm08	GM_WBb0137L15	41166675	41279578	41.2231			Gm08•SA	Gm08•BAC•11	Gm08•BAC•11
		Gm08	GM_WBb0012P15	41962802	42127026	42.0449	Gm08•BAC•8		Gm08•SA	Gm08•BAC•11	Gm08•BAC•11
		Gm08	GM_WBb0115C15	42944023	43113724	43.0289			Gm08•SA	Gm08•BAC•11	Gm08•BAC•11
		Gm08	GM_WBb0001F03	43911962	44028164	43.9701	Gm08•BAC•9		Gm08•SA	Gm08•BAC•11	Gm08•BAC•11
		Gm08	GM_WBb0167B08	44948560	45077912	45.0132			Gm08•SA	Gm08•BAC•11	Gm08•BAC•11
		Gm08	GM_WBb0123E07	45876997	45984734	45.9309	Gm08•BAC•10		Gm08•SA	Gm08•BAC•11	Gm08•BAC•11
		Gm08	GM_WBc0184G17	46468597	46581331	46.525	Gm08•BAC•11		Gm08•SA	Gm08•BAC•11	Gm08•BAC•11
